# Supplementary material for: Adipocyte FGF21 Signaling Defect Aggravated Adipose Tissue Inflammation in Gestational Diabetes Mellitus
Source: Nutrients. 2024 Nov 7;16(22):3826. doi: 10.3390/nu16223826 (PMC11597770; doi:10.3390/nu16223826)
Supplement: Supplementary file 1 [file nutrients-16-03826-s001.zip]

Archive with 1 entries (1 files):
- nutrients-3273753-supplementary.pdf
